# Supplementary material for: Incorporation of PEG Diacrylates (PEGDA) Generates Hybrid Fmoc-FF Hydrogel Matrices
Source: Gels. 2022 Dec 16;8(12):831. doi: 10.3390/gels8120831 (PMC9778368; doi:10.3390/gels8120831)
Supplement: Supplementary file 1 [file gels-08-00831-s001.zip]

Archive with 1 entries (1 files):
- gels-2065346-supplementary.pdf
